# Supplementary material for: Agar Biopolymer Films for Biodegradable Packaging: A Reference Dataset for Exploring the Limits of Mechanical Performance
Source: Materials (Basel). 2022 Jun 1;15(11):3954. doi: 10.3390/ma15113954 (PMC9182270; doi:10.3390/ma15113954)
Supplement: Supplementary file 1 [file materials-15-03954-s001.zip]

Archive with 1 entries (1 files):
- materials-1732196-supplementary.pdf
